# Supplementary material for: Data Size and Quality Matter: Generating Physically-Realistic Distance Maps of Protein Tertiary Structures
Source: Biomolecules. 2022 Jun 29;12(7):908. doi: 10.3390/biom12070908 (PMC9313347; doi:10.3390/biom12070908)
Supplement: Supplementary file 1 [file biomolecules-12-00908-s001.zip]

Archive with 1 entries (1 files):
- biomolecules-1761779-supplementary.pdf
